# Supplementary material for: A molecular optomechanics approach reveals functional relevance of force transduction across talin and desmoplakin
Source: Sci Adv. 2023 Jun 21;9(25):eadg3347. doi: 10.1126/sciadv.adg3347 (PMC10284548; doi:10.1126/sciadv.adg3347)
Supplement: Supplementary file 2 — Movies S1 to S14 [file sciadv.adg3347_movies_s1_to_s14.zip]

Archive with 14 entries (14 files):
- adg3347_Movie_S1.mov
- adg3347_Movie_S10.mov
- adg3347_Movie_S11.mov
- adg3347_Movie_S12.mov
- adg3347_Movie_S13.mov
- adg3347_Movie_S14.mov
- adg3347_Movie_S2.mov
- adg3347_Movie_S3.mov
- adg3347_Movie_S4.mov
- adg3347_Movie_S5.mov
- adg3347_Movie_S6.mov
- adg3347_Movie_S7.mov
- adg3347_Movie_S8.mov
- adg3347_Movie_S9.mov
