# Supplementary material for: A molecular optomechanics approach reveals functional relevance of force transduction across talin and desmoplakin
Source: Sci Adv. 2023 Jun 21;9(25):eadg3347. doi: 10.1126/sciadv.adg3347 (PMC10284548; doi:10.1126/sciadv.adg3347)
Supplement: Supplementary file 3 — Data S1 [file sciadv.adg3347_data_s1.zip]

Archive with 1 entries (1 files):
- adg3347_Data_S1.xlsx
