# Supplementary material for: A molecular optomechanics approach reveals functional relevance of force transduction across talin and desmoplakin
Source: Sci Adv. 2023 Jun 21;9(25):eadg3347. doi: 10.1126/sciadv.adg3347 (PMC10284548; doi:10.1126/sciadv.adg3347)
Supplement: Supplementary file 3 — Data S1 [file sciadv.adg3347_data_s1.zip › adg3347_Data_S1.xlsx]

## Sheet: Fig. 1C
Force-extension curve data
cv data recorded:	20220411
Dataset:	174419
Cycle:	2	500 nm/s	zoom-in and full

## Sheet: Fig. 1D
Force-extension curve data
cv data recorded:	20220411
Dataset:	174419
Cycles:	2 and 3	500 nm/s
	8 and 11	200 nm/s

## Sheet: Fig. 1E
Constant distance data
Condition:	dark	dark	dark	dark	dark	dark
Force:	11 pN	11 pN	11 pN	16 pN	16 pN	16 pN
cd data recorded:	20220420	20221004	20221004	20220823	20220823	20220420
Dataset:	162819	154901	154901	153056	153056	154117
Time:	34.1s to 324.8s	778.7s to 949.6s	39.1s to 159.6s	1031s to 1143.9s	71.4s to 159.5s	2305.4s to 2347.5s
Deltatime:	291s	171	121s	113s	88s	42s
Color:	black	dark grey	light grey	black	dark grey	light grey

## Sheet: Fig. 1F
Constant distance data
Condition:	light	light	light	light	light	light
Force:	11 pN	11 pN	11 pN	16 pN	16 pN	16 pN
cd data recorded:	20221004	20220630	20220804	20220823	20220823	20220823
Dataset:	164751	152156	141052	140709	140709	140709
Time:	688.7s to 773.15s	159.7s to 203.6s	70.2 to 107.3s	806.7s to 872.9s	724.3s to 764.5s	910.4s to 944.2
Deltatime:	84s	44s	37s	66s	40s	34s
Color:	black	dark grey	light grey	black	dark grey	light grey

## Sheet: Fig. 1G
Constant distance data
pooled data from independent experiments
11pN, dark	number of experiments	lifetimes (s)	cumulative probability	date of recording_dataset				11pN, light	number of experiments	lifetimes (s)	cumulative probability	date of recording_dataset	488nm laser intensity
	1	27	0.0714286	20220420_133527					1	4	0.0625	221004_172738	0.3
	2	39	0.142857	20220309_150921					2	6	0.125	20220620_175541	0.03
	3	60	0.214286	20220420_160347					3	7	0.1875	20220630_154111	0.03
	4	62	0.285714	20220420_160347					4	9	0.25	221004_155831	0.3
	5	64	0.357143	20220420_142313					5	12	0.3125	221004_174131	0.3
	6	68	0.428571	20220531_141751					6	15	0.375	221004_174131	0.3
	7	78	0.5	20220420_160347					7	17	0.4375	20220804_141052	0.03
	8	121	0.571429	20221004_154901					8	29.4	0.5	220823_153056	0.03
	9	171	0.642857	20221004_154901					9	37	0.5625	20220804_141052	0.03
	10	291	0.714286	20220420_162819					10	44	0.625	20220630_152156	0.03
	11	386	0.785714	20220420_154117					11	84	0.6875	221004_164751	0.3
	12	569	0.857143	20221004_154901					12	114	0.75	221004_174131	0.3
									13	124	0.8125	221004_164751	0.3
Stayed folded:	13	1817		20220823_153056					14	126	0.875	221004_164751	0.3
	14	647		20220823_153056					15	150	0.9375	220823_153056	0.03
								Stayed folded:	16	414		220823_153056	0.03

## Sheet: Fig. 1H
Constant distance data
pooled data from independent experiments
16pN, dark	number of experiments	lifetimes (s)	cumulative probability	date of recording_dataset				16pN, light	number of experiments	lifetimes	cumulative probability	date of recording_dataset	488nm laser intensity
	1	6	0.05	20220420_154117					1	7	0.142857	20220823_140709	0.03
	2	8	0.1	20220613_154243					2	29	0.285714	20220823_140709	0.03
	3	9	0.15	20220420_154117					3	33	0.428571	20220823_140709	0.03
	5	10	0.25	20220420_160347					4	34	0.571429	20220823_140709	0.03
	6	18	0.3	20220531_142857					5	40	0.714286	20220823_140709	0.03
	7	22	0.35	20220823_140709					6	66	0.857143	20220823_140709	0.03
	8	24	0.4	20220420_154117					7	104	1	20220823_140709	0.03
	9	33	0.45	20220613_155644
	10	42	0.5	20220420_154117
	11	59	0.55	20220420_160347
	12	88	0.6	220823_153056
	13	113	0.65	220823_153056
	14	121	0.7	20220420_133527
	15	123	0.75	20220420_154117
	16	136	0.8	220823_153056
	17	142	0.85	220823_153056
	19	172	0.95	20220420_142313
	20	451	1	220823_153056

## Sheet: Fig. 2I
Normalized Cell Area
pooled data from 5 independent experiments
n=15	n=15	n=15	n=15	n=15
Tln-YPet	Tln-KO	Tln-AsLOV2	Zdk2-Tln	Tln-447-OM		Dataset	Test	n	Min	Q1	Median	Q3	Max	Mean Rank	Sum Rank	U	Z	Asump. Prob	p-value	Are Medians Significantly Different
0.46207	0.13688	0.16687	0.1298	0.32145		Tln-KO	Mann-Whitney Test	15	0.05633	0.09224	0.10595	0.11803	0.13998	12.9333	194	74	-1.57617	0.11499	0.05	n.s.
0.5216	0.12323	0.11241	0.11597	0.44612		vs
0.58013	0.09933	0.12782	0.03363	0.38084		Tln-AsLOV2		15	0.04508	0.10312	0.12337	0.146	0.17298	18.0667	271
1	0.10595	0.10312	0.10873	0.48292
0.73724	0.11803	0.16055	0.11044	0.26187		Tln-KO	Mann-Whitney Test	15	0.05633	0.09224	0.10595	0.11803	0.13998	17.2	258	138	1.03695	0.29976	0.05	n.s.
0.68389	0.05633	0.1095	0.09595	0.49458		vs
0.4631	0.05981	0.146	0.10706	0.74421		Zdk2-Tln		15	0.03363	0.05777	0.09595	0.11597	0.13181	13.8	207
0.40947	0.11511	0.13764	0.13181	0.60498
0.5096	0.10945	0.08595	0.08247	0.45562		Tln-KO	Mann-Whitney Test	15	0.05633	0.09224	0.10595	0.11803	0.13998	8	120	0	-4.64554	3.39182e-06	0.05	yes
0.43291	0.09627	0.17298	0.05777	0.51884		vs
0.54272	0.13998	0.1291	0.06375	0.25347		Tln-447-OM		15	0.21711	0.2703	0.41061	0.49458	0.74421	23	345
0.33615	0.11317	0.04508	0.05281	0.3427
0.69668	0.09224	0.07272	0.06219	0.21711
0.70422	0.09094	0.12337	0.03855	0.2703
0.49509	0.09244	0.11038	0.12893	0.41061

## Sheet: Fig. 2K
Normalized Cell Area
pooled data from 5 independent experiments
n=15	n=15	n=15
Tln-447-OM 0s	Tln-447-OM 25s	Tln-447-OM 75s		Dataset	Test	n	Min	Q1	Median	Q3	Max	Ranks		N	Mean Rank	Sum Rank	W	Z	Exact.Prob>|W|	Asump. Prob>|W|	p-value	Are Medians Significantly Different
1	0.71533	0.69577		Tln-447-OM 0s	Wilcoxon Signed Ranks Test	15	1	1	1	1	1	t = 25s - t = 0s	Positive Ranks	0	0	0	120	3.37937	6.10352e-05	0.000726514	0.05	yes
1	0.70198	0.55231		vs
1	0.67552	0.60802		Tln-447-OM 25s		15	0.49865	0.55828	0.62432	0.70198	0.8739		Negative Ranks	15	8	120
1	0.50656	0.45209
1	0.61938	0.48115		Tln-447-OM 0s	Wilcoxon Signed Ranks Test	15	1	1	1	1	1	t = 75s - t = 0s	Positive Ranks	0	0	0	120	3.37937	6.10352e-05	0.000726514	0.05	yes
1	0.72528	0.75872		vs
1	0.68591	0.55002		Tln-447-OM 75s		15	0.43491	0.4546	0.55002	0.65672	0.75872		Negative Ranks	15	8	120
1	0.62432	0.55372
1	0.51244	0.47813
1	0.49865	0.45233
1	0.60255	0.51996
1	0.62229	0.43491
1	0.66174	0.69344
1	0.55828	0.4546
1	0.8739	0.65672

## Sheet: Fig. 3B
Normalized Cell Area
pooled data from 3 independent experiments
n=15	n=15	n=15
Tln-447-OM-S 0s	Tln-447-OM-S 25s	Tln-447-OM-S 75s		Dataset	Test	n	Min	Q1	Median	Q3	Max	Ranks		N	Mean Rank	Sum Rank	W	Z	Exact.Prob>|W|	Asump. Prob>|W|	p-value	Are Medians Significantly Different
1	0.44518	0.4044		Tln-447-OM-S 0s	Wilcoxon Signed Ranks Test	15	1	1	1	1	1	t = 25s - t = 0s	Positive Ranks	0	0	0	120	3.37937	6.10352e-05	0.000726514	0.05	yes
1	0.41891	0.41925		vs
1	0.4205	0.35363		Tln-447-OM-S 25s		15	0.38095	0.43303	0.5289	0.6277	0.73426		Negative Ranks	15	8	120
1	0.67208	0.64818
1	0.4592	0.33362		Tln-447-OM-S 0s	Wilcoxon Signed Ranks Test	15	1	1	1	1	1	t = 75s - t = 0s	Positive Ranks	0	0	0	120	3.37937	6.10352e-05	0.000726514	0.05	yes
1	0.71469	0.63413		vs
1	0.5289	0.52942		Tln-447-OM-S 75s		15	0.33362	0.39795	0.44132	0.53265	0.64818		Negative Ranks	15	8	120
1	0.6277	0.54056
1	0.38095	0.4079
1	0.56588	0.39184
1	0.73426	0.49842
1	0.52828	0.48306
1	0.53244	0.53265
1	0.6047	0.44132
1	0.43303	0.39795

## Sheet: Fig. 3D
Normalized Cell Area
pooled data from 3 independent experiments
n=15	n=15	n=15
Tln-447-OM-F 0s	Tln-447-OM-F 25s	Tln-447-OM-F 75s		Dataset	Test	n	Min	Q1	Median	Q3	Max	Ranks		N	Mean Rank	Sum Rank	W	Z	Exact.Prob>|W|	Asump. Prob>|W|	p-value	Are Medians Significantly Different
1	0.99657	1.0048		Tln-447-OM-F 0s	Wilcoxon Signed Ranks Test	15	1	1	1	1	1	t = 25s - t = 0s	Positive Ranks	7	6.28571	44	76	0.88034	0.3894	0.37867	0.05	n.s.
1	0.9928	0.99277		vs
1	1.00126	1.00409		Tln-447-OM-F 25s		15	0.97706	0.99223	0.99657	1.00242	1.01562		Negative Ranks	8	9.5	76
1	1.01206	0.99277
1	0.99619	0.98158		Tln-447-OM-F 0s	Wilcoxon Signed Ranks Test	15	1	1	1	1	1	t = 75s - t = 0s	Positive Ranks	7	9.57143	67	53	-0.36918	0.71973	0.712	0.05	n.s.
1	0.99651	1.01863		vs
1	1.01562	1.01618		Tln-447-OM-F 75s		15	0.98158	0.99277	0.99769	1.01158	1.01863		Negative Ranks	8	6.625	53
1	1.0075	1.01254
1	1.00242	0.99652
1	0.99097	0.98978
1	0.97706	0.9958
1	1.00093	1.00376
1	0.97837	1.01158
1	0.99223	0.99769
1	1.00005	0.99631

[truncated: 22 more sheets: Fig. 3E, Fig. 3F, Fig. 3G, Fig. 3H, Fig. 4B, Fig. 4C, Fig. 4E, Fig. 5D, Fig. 5G, Fig. 5I, Fig. 6G, Fig. 6I, Fig. 6K, Fig. S1A, Fig. S1B, Fig. S1C, Fig. S2A, Fig. S4B, Fig. S5B, Fig. S5D …]
